# Supplementary material for: The Role of Lignin in the Compartmentalization of Cadmium in Maize Roots Is Enhanced by Mycorrhiza
Source: J Fungi (Basel). 2023 Aug 15;9(8):852. doi: 10.3390/jof9080852 (PMC10455880; doi:10.3390/jof9080852)
Supplement: Supplementary file 1 [file jof-09-00852-s001.zip]

Archive with 1 entries (1 files):
- jof-2504783-supplementary.pdf
